# Supplementary material for: Multi-Omics Strategies for Decoding Smoke-Assisted Germination Pathways and Seed Vigour
Source: Int J Mol Sci. 2020 Oct 12;21(20):7512. doi: 10.3390/ijms21207512 (PMC7593932; doi:10.3390/ijms21207512)
Supplement: Supplementary file 1 [file ijms-21-07512-s001.zip]

Archive with 1 entries (1 files):
- ijms-946050-supplementary.xlsx
