# Supplementary material for: Multi-Omics Strategies for Decoding Smoke-Assisted Germination Pathways and Seed Vigour
Source: Int J Mol Sci. 2020 Oct 12;21(20):7512. doi: 10.3390/ijms21207512 (PMC7593932; doi:10.3390/ijms21207512)
Supplement: Supplementary file 1 [file ijms-21-07512-s001.zip › ijms-946050-supplementary.xlsx]

## Sheet: A thaliana
Gene stable ID	Transcript stable ID	GO term	GO ID
AT1G01300	AT1G01300.1	Response to karrikin	GO:0080167
AT1G05680	AT1G05680.1	Response to karrikin	GO:0080167
AT1G06040	AT1G06040.1	Response to karrikin	GO:0080167
AT1G06520	AT1G06520.1	Response to karrikin	GO:0080167
AT1G06550	AT1G06550.1	Response to karrikin	GO:0080167
AT1G10370	AT1G10370.1	Response to karrikin	GO:0080167
AT1G10960	AT1G10960.1	Response to karrikin	GO:0080167
AT1G17200	AT1G17200.1	Response to karrikin	GO:0080167
AT1G22770	AT1G22770.1	Response to karrikin	GO:0080167
AT1G23010	AT1G23010.1	Response to karrikin	GO:0080167
AT1G25275	AT1G25275.3	Response to karrikin	GO:0080167
AT1G25520	AT1G25520.1	Response to karrikin	GO:0080167
AT1G30530	AT1G30530.1	Response to karrikin	GO:0080167
AT1G31350	AT1G31350.1	Response to karrikin	GO:0080167
AT1G33560	AT1G33560.1	Response to karrikin	GO:0080167
AT1G33590	AT1G33590.1	Response to karrikin	GO:0080167
AT1G44575	AT1G44575.3	Response to karrikin	GO:0080167
AT1G44575	AT1G44575.1	Response to karrikin	GO:0080167
AT1G50900	AT1G50900.1	Response to karrikin	GO:0080167
AT1G53070	AT1G53070.1	Response to karrikin	GO:0080167
AT1G60090	AT1G60090.1	Response to karrikin	GO:0080167
AT1G61800	AT1G61800.1	Response to karrikin	GO:0080167
AT1G61890	AT1G61890.1	Response to karrikin	GO:0080167
AT1G66390	AT1G66390.1	Response to karrikin	GO:0080167
AT1G70000	AT1G70000.2	Response to karrikin	GO:0080167
AT1G70000	AT1G70000.1	Response to karrikin	GO:0080167
AT1G70420	AT1G70420.1	Response to karrikin	GO:0080167
AT1G71100	AT1G71100.1	Response to karrikin	GO:0080167
AT1G74670	AT1G74670.1	Response to karrikin	GO:0080167
AT1G78290	AT1G78290.3	Response to karrikin	GO:0080167
AT1G78290	AT1G78290.2	Response to karrikin	GO:0080167
AT1G80460	AT1G80460.1	Response to karrikin	GO:0080167
AT1G80530	AT1G80530.1	Response to karrikin	GO:0080167
AT2G01150	AT2G01150.1	Response to karrikin	GO:0080167
AT2G16365	AT2G16365.1	Response to karrikin	GO:0080167
AT2G16365	AT2G16365.3	Response to karrikin	GO:0080167
AT2G16660	AT2G16660.1	Response to karrikin	GO:0080167
AT2G23910	AT2G23910.1	Response to karrikin	GO:0080167
AT2G26250	AT2G26250.1	Response to karrikin	GO:0080167
AT2G27820	AT2G27820.1	Response to karrikin	GO:0080167
AT2G29980	AT2G29980.1	Response to karrikin	GO:0080167
AT2G30490	AT2G30490.1	Response to karrikin	GO:0080167
AT2G34650	AT2G34650.1	Response to karrikin	GO:0080167
AT2G36080	AT2G36080.1	Response to karrikin	GO:0080167
AT2G37040	AT2G37040.1	Response to karrikin	GO:0080167
AT2G39980	AT2G39980.1	Response to karrikin	GO:0080167
AT2G40080	AT2G40080.1	Response to karrikin	GO:0080167
AT2G41040	AT2G41040.1	Response to karrikin	GO:0080167
AT2G44460	AT2G44460.1	Response to karrikin	GO:0080167
AT2G44800	AT2G44800.1	Response to karrikin	GO:0080167
AT2G46170	AT2G46170.1	Response to karrikin	GO:0080167
AT2G47730	AT2G47730.2	Response to karrikin	GO:0080167
AT2G47730	AT2G47730.1	Response to karrikin	GO:0080167
AT2G47930	AT2G47930.1	Response to karrikin	GO:0080167
AT3G02870	AT3G02870.1	Response to karrikin	GO:0080167
AT3G02910	AT3G02910.1	Response to karrikin	GO:0080167
AT3G03550	AT3G03550.1	Response to karrikin	GO:0080167
AT3G09440	AT3G09440.3	Response to karrikin	GO:0080167
AT3G09440	AT3G09440.2	Response to karrikin	GO:0080167
AT3G09440	AT3G09440.4	Response to karrikin	GO:0080167
AT3G09440	AT3G09440.1	Response to karrikin	GO:0080167
AT3G11600	AT3G11600.1	Response to karrikin	GO:0080167
AT3G13790	AT3G13790.1	Response to karrikin	GO:0080167
AT3G14880	AT3G14880.1	Response to karrikin	GO:0080167
AT3G17609	AT3G17609.2	Response to karrikin	GO:0080167
AT3G19450	AT3G19450.1	Response to karrikin	GO:0080167
AT3G21090	AT3G21090.1	Response to karrikin	GO:0080167
AT3G21560	AT3G21560.1	Response to karrikin	GO:0080167
AT3G22840	AT3G22840.1	Response to karrikin	GO:0080167
AT3G43800	AT3G43800.1	Response to karrikin	GO:0080167
AT3G44450	AT3G44450.1	Response to karrikin	GO:0080167
AT3G44720	AT3G44720.1	Response to karrikin	GO:0080167
AT3G45060	AT3G45060.1	Response to karrikin	GO:0080167
AT3G47470	AT3G47470.1	Response to karrikin	GO:0080167
AT3G47600	AT3G47600.1	Response to karrikin	GO:0080167
AT3G52360	AT3G52360.1	Response to karrikin	GO:0080167
AT3G52740	AT3G52740.1	Response to karrikin	GO:0080167
AT3G52930	AT3G52930.1	Response to karrikin	GO:0080167
AT3G53260	AT3G53260.1	Response to karrikin	GO:0080167
AT3G55120	AT3G55120.1	Response to karrikin	GO:0080167
AT3G55720	AT3G55720.1	Response to karrikin	GO:0080167
AT3G57520	AT3G57520.1	Response to karrikin	GO:0080167
AT3G60290	AT3G60290.1	Response to karrikin	GO:0080167
AT3G61220	AT3G61220.2	Response to karrikin	GO:0080167
AT4G01970	AT4G01970.1	Response to karrikin	GO:0080167
AT4G02940	AT4G02940.1	Response to karrikin	GO:0080167
AT4G03280	AT4G03280.1	Response to karrikin	GO:0080167
AT4G13510	AT4G13510.1	Response to karrikin	GO:0080167
AT4G14440	AT4G14440.1	Response to karrikin	GO:0080167
AT4G24110	AT4G24110.1	Response to karrikin	GO:0080167
AT4G27030	AT4G27030.1	Response to karrikin	GO:0080167
AT4G27280	AT4G27280.1	Response to karrikin	GO:0080167
AT4G30400	AT4G30400.1	Response to karrikin	GO:0080167
AT4G31870	AT4G31870.1	Response to karrikin	GO:0080167
AT4G33150	AT4G33150.4	Response to karrikin	GO:0080167
AT4G33150	AT4G33150.2	Response to karrikin	GO:0080167
AT4G33150	AT4G33150.1	Response to karrikin	GO:0080167
AT4G33980	AT4G33980.2	Response to karrikin	GO:0080167
AT4G34710	AT4G34710.1	Response to karrikin	GO:0080167
AT4G34710	AT4G34710.2	Response to karrikin	GO:0080167
AT4G35110	AT4G35110.3	Response to karrikin	GO:0080167
AT4G37290	AT4G37290.1	Response to karrikin	GO:0080167
AT4G37370	AT4G37370.1	Response to karrikin	GO:0080167
AT4G37470	AT4G37470.1	Response to karrikin	GO:0080167
AT4G38210	AT4G38210.1	Response to karrikin	GO:0080167
AT4G39070	AT4G39070.1	Response to karrikin	GO:0080167
AT5G02270	AT5G02270.2	Response to karrikin	GO:0080167
AT5G05270	AT5G05270.1	Response to karrikin	GO:0080167
AT5G05270	AT5G05270.2	Response to karrikin	GO:0080167
AT5G05600	AT5G05600.1	Response to karrikin	GO:0080167
AT5G06980	AT5G06980.2	Response to karrikin	GO:0080167
AT5G07460	AT5G07460.1	Response to karrikin	GO:0080167
AT5G07480	AT5G07480.1	Response to karrikin	GO:0080167
AT5G08050	AT5G08050.1	Response to karrikin	GO:0080167
AT5G08640	AT5G08640.2	Response to karrikin	GO:0080167
AT5G08640	AT5G08640.1	Response to karrikin	GO:0080167
AT5G10120	AT5G10120.1	Response to karrikin	GO:0080167
AT5G11260	AT5G11260.1	Response to karrikin	GO:0080167
AT5G13750	AT5G13750.1	Response to karrikin	GO:0080167
AT5G17050	AT5G17050.1	Response to karrikin	GO:0080167
AT5G18470	AT5G18470.1	Response to karrikin	GO:0080167
AT5G19520	AT5G19520.1	Response to karrikin	GO:0080167
AT5G19520	AT5G19520.2	Response to karrikin	GO:0080167
AT5G20250	AT5G20250.4	Response to karrikin	GO:0080167
AT5G25460	AT5G25460.1	Response to karrikin	GO:0080167
AT5G40780	AT5G40780.1	Response to karrikin	GO:0080167
AT5G42900	AT5G42900.2	Response to karrikin	GO:0080167
AT5G42900	AT5G42900.1	Response to karrikin	GO:0080167
AT5G43935	AT5G43935.1	Response to karrikin	GO:0080167
AT5G48500	AT5G48500.1	Response to karrikin	GO:0080167
AT5G48540	AT5G48540.1	Response to karrikin	GO:0080167
AT5G51550	AT5G51550.1	Response to karrikin	GO:0080167
AT5G51810	AT5G51810.1	Response to karrikin	GO:0080167
AT5G53660	AT5G53660.1	Response to karrikin	GO:0080167
AT5G57710	AT5G57710.1	Response to karrikin	GO:0080167
AT5G57785	AT5G57785.1	Response to karrikin	GO:0080167
AT5G57785	AT5G57785.2	Response to karrikin	GO:0080167
AT5G59340	AT5G59340.1	Response to karrikin	GO:0080167
AT5G59800	AT5G59800.1	Response to karrikin	GO:0080167
AT5G62210	AT5G62210.1	Response to karrikin	GO:0080167
AT5G62680	AT5G62680.1	Response to karrikin	GO:0080167
AT5G63580	AT5G63580.2	Response to karrikin	GO:0080167
AT5G63580	AT5G63580.1	Response to karrikin	GO:0080167
AT5G63590	AT5G63590.1	Response to karrikin	GO:0080167
AT5G63595	AT5G63595.1	Response to karrikin	GO:0080167
AT5G63600	AT5G63600.1	Response to karrikin	GO:0080167
AT5G63810	AT5G63810.1	Response to karrikin	GO:0080167
AT5G64410	AT5G64410.1	Response to karrikin	GO:0080167
AT5G64620	AT5G64620.1	Response to karrikin	GO:0080167
AT5G66920	AT5G66920.1	Response to karrikin	GO:0080167
AT4G32810	AT4G32810.1	Strigolactone metabolic process; Strigolactone biosynthetic process	GO:1901600; GO:1901601
AT3G03990	AT3G03990.1	Strigolactone metabolic process; Strigolactone biosynthetic process	GO:1901600; GO:1901601
AT3G03990	AT3G03990.1	Strigolactone metabolic process; Strigolactone biosynthetic process	GO:1901600; GO:1901601
AT3G21420	AT3G21420.1	Strigolactone metabolic process; Strigolactone biosynthetic process	GO:1901600; GO:1901601
AT2G44990	AT2G44990.1	Strigolactone metabolic process; Strigolactone biosynthetic process	GO:1901600; GO:1901601
AT2G44990	AT2G44990.2	Strigolactone metabolic process; Strigolactone biosynthetic process	GO:1901600; GO:1901601
AT1G03055	AT1G03055.1	Strigolactone metabolic process; Strigolactone biosynthetic process	GO:1901600; GO:1901601
AT4G08920	AT4G08920.1	Response to strigolactone	GO:1902347
AT1G04400	AT1G04400.2	Response to strigolactone	GO:1902347
AT1G04400	AT1G04400.1	Response to strigolactone	GO:1902347
AT2G40130	AT2G40130.2	Response to strigolactone	GO:1902347
AT3G03990	AT3G03990.1	Response to strigolactone	GO:1902347
AT4G30350	AT4G30350.1	Response to strigolactone	GO:1902347
AT1G07200	AT1G07200.2	Response to strigolactone	GO:1902347
AT5G57710	AT5G57710.1	Response to strigolactone	GO:1902347

## Sheet: T aestivum
Gene stable ID	Transcript stable ID	GO term	GO ID
TraesCS1A02G392200	TraesCS1A02G392200.1	Response to Karrikin	GO:0080167
TraesCS1B02G420300	TraesCS1B02G420300.1	Response to Karrikin	GO:0080167
TraesCS1D02G400300	TraesCS1D02G400300.1	Response to Karrikin	GO:0080167
TraesCS2A02G515700	TraesCS2A02G515700.1	Response to Karrikin	GO:0080167
TraesCS2B02G544200	TraesCS2B02G544200.1	Response to Karrikin	GO:0080167
TraesCS2D02G517200	TraesCS2D02G517200.1	Response to Karrikin	GO:0080167
TraesCS3A02G291100	TraesCS3A02G291100.1	Response to Karrikin	GO:0080167
TraesCS3A02G342900	TraesCS3A02G342900.1	Response to Karrikin	GO:0080167
TraesCS3B02G325800	TraesCS3B02G325800.1	Response to Karrikin	GO:0080167
TraesCS4A02G007400	TraesCS4A02G007400.1	Response to Karrikin	GO:0080167
TraesCS4A02G163700	TraesCS4A02G163700.1	Response to Karrikin	GO:0080167
TraesCS4B02G161300	TraesCS4B02G161300.1	Response to Karrikin	GO:0080167
TraesCS4B02G297500	TraesCS4B02G297500.1	Response to Karrikin	GO:0080167
TraesCS4D02G296400	TraesCS4D02G296400.1	Response to Karrikin	GO:0080167
TraesCS5D02G044800	TraesCS5D02G044800.1	Response to Karrikin	GO:0080167
TraesCS6A02G344000	TraesCS6A02G344000.2	Response to Karrikin	GO:0080167
TraesCS6B02G376200	TraesCS6B02G376200.3	Response to Karrikin	GO:0080167
TraesCS7A02G399100	TraesCS7A02G399100.1	Response to Karrikin	GO:0080167
TraesCS7B02G299700	TraesCS7B02G299700.1	Response to Karrikin	GO:0080167
TraesCS7B02G419500	TraesCS7B02G419500.1	Response to Karrikin	GO:0080167
TraesCS7D02G067100	TraesCS7D02G067100.1	Response to Karrikin	GO:0080167
TraesCS7D02G393300	TraesCS7D02G393300.1	Response to Karrikin	GO:0080167
TraesCS2B02G433800	TraesCS2B02G433800.1	Strigolactone metabolic process; Strigolactone biosynthetic process	GO:1901600; GO:1901601
TraesCS7B02G319100	TraesCS7B02G319100.1	Strigolactone metabolic process; Strigolactone biosynthetic process	GO:1901600; GO:1901601
TraesCS4D02G258000	TraesCS4D02G258000.2	Strigolactone metabolic process; Strigolactone biosynthetic process	GO:1901600; GO:1901601
TraesCS2A02G414600	TraesCS2A02G414600.1	Strigolactone metabolic process; Strigolactone biosynthetic process	GO:1901600; GO:1901601
TraesCS7A02G418900	TraesCS7A02G418900.1	Strigolactone metabolic process; Strigolactone biosynthetic process	GO:1901600; GO:1901601
TraesCS7D02G411500	TraesCS7D02G411500.1	Strigolactone metabolic process; Strigolactone biosynthetic process	GO:1901600; GO:1901601
TraesCS2D02G411900	TraesCS2D02G411900.1	Strigolactone metabolic process; Strigolactone biosynthetic process	GO:1901600; GO:1901601
TraesCS3D02G450500	TraesCS3D02G450500.1	Strigolactone metabolic process; Strigolactone biosynthetic process	GO:1901600; GO:1901601
TraesCS3A02G457700	TraesCS3A02G457700.1	Strigolactone metabolic process; Strigolactone biosynthetic process	GO:1901600; GO:1901601
TraesCS3B02G497900	TraesCS3B02G497900.1	Strigolactone metabolic process; Strigolactone biosynthetic process	GO:1901600; GO:1901601
TraesCS4B02G258200	TraesCS4B02G258200.1	Strigolactone metabolic process; Strigolactone biosynthetic process	GO:1901600; GO:1901601
TraesCS3D02G273500	TraesCS3D02G273500.1	Strigolactone metabolic process; Strigolactone biosynthetic process	GO:1901600; GO:1901601
TraesCS6B02G257600	TraesCS6B02G257600.2	Response to strigolactone	GO:1902347
TraesCS6A02G223700	TraesCS6A02G223700.1	Response to strigolactone	GO:1902347

## Sheet: H vulgare
Gene stable ID	Transcript stable ID	GO term	GO ID
HORVU0Hr1G040440	HORVU0Hr1G040440.2	Response to Karrikin	GO:0080167
HORVU1Hr1G086580	HORVU1Hr1G086580.1	Response to Karrikin	GO:0080167
HORVU2Hr1G114260	HORVU2Hr1G114260.1	Response to Karrikin	GO:0080167
HORVU3Hr1G056830	HORVU3Hr1G056830.3	Response to Karrikin	GO:0080167
HORVU3Hr1G072100	HORVU3Hr1G072100.2	Response to Karrikin	GO:0080167
HORVU3Hr1G080830	HORVU3Hr1G080830.1	Response to Karrikin	GO:0080167
HORVU4Hr1G034300	HORVU4Hr1G034300.4	Response to Karrikin	GO:0080167
HORVU4Hr1G052430	HORVU4Hr1G052430.1	Response to Karrikin	GO:0080167
HORVU4Hr1G059150	HORVU4Hr1G059150.3	Response to Karrikin	GO:0080167
HORVU4Hr1G076940	HORVU4Hr1G076940.1	Response to Karrikin	GO:0080167
HORVU6Hr1G083050	HORVU6Hr1G083050.7	Response to Karrikin	GO:0080167
HORVU7Hr1G093680	HORVU7Hr1G093680.2	Response to Karrikin	GO:0080167
HORVU7Hr1G114960	HORVU7Hr1G114960.12	Response to Karrikin	GO:0080167
HORVU7Hr1G096970	HORVU7Hr1G096970.10	Strigolactone metabolic process; Strigolactone biosynthetic process	GO:1901600; GO:1901601
HORVU5Hr1G089150	HORVU5Hr1G089150.1	Strigolactone metabolic process; Strigolactone biosynthetic process	GO:1901600; GO:1901601
HORVU4Hr1G070070	HORVU4Hr1G070070.1	Strigolactone metabolic process; Strigolactone biosynthetic process	GO:1901600; GO:1901601
HORVU3Hr1G071170	HORVU3Hr1G071170.1	Strigolactone metabolic process; Strigolactone biosynthetic process	GO:1901600; GO:1901601
HORVU3Hr1G098580	HORVU3Hr1G098580.2	Strigolactone metabolic process; Strigolactone biosynthetic process	GO:1901600; GO:1901601
HORVU6Hr1G058740	HORVU6Hr1G058740.2	Response to strigolactone	GO:1902347

## Sheet: O sativa
Gene stable ID	Transcript stable ID	GO term	GO ID
Os01g0752200	Os01t0752200-01	Response to karrikin	GO:0080167
Os01g0820000	Os01t0820000-00	Response to karrikin	GO:0080167
Os01g0875500	Os01t0875500-01	Response to karrikin	GO:0080167
Os03g0181500	Os03t0181500-01	Response to karrikin	GO:0080167
Os03g0316900	Os03t0316900-01	Response to karrikin	GO:0080167
Os03g0437600	Os03t0437600-02	Response to karrikin	GO:0080167
Os03g0437600	Os03t0437600-01	Response to karrikin	GO:0080167
Os03g0587000	Os03t0587000-01	Response to karrikin	GO:0080167
Os04g0647800	Os04t0647800-02	Response to karrikin	GO:0080167
Os04g0647800	Os04t0647800-01	Response to karrikin	GO:0080167
Os04g0667200	Os04t0667200-01	Response to karrikin	GO:0080167
Os04g0667400	Os04t0667400-01	Response to karrikin	GO:0080167
Os05g0560200	Os05t0560200-00	Response to karrikin	GO:0080167
Os06g0133600	Os06t0133600-01	Response to karrikin	GO:0080167
Os06g0133600	Os06t0133600-02	Response to karrikin	GO:0080167
Os06g0172800	Os06t0172800-00	Response to karrikin	GO:0080167
Os06g0621900	Os06t0621900-01	Response to karrikin	GO:0080167
Os06g0646000	Os06t0646000-01	Response to karrikin	GO:0080167
Os06g0646000	Os06t0646000-02	Response to karrikin	GO:0080167
Os07g0148200	Os07t0148200-01	Response to karrikin	GO:0080167
Os11g0384789	Os11t0384789-01	Response to karrikin	GO:0080167
Os11g0384789	Os11t0384789-02	Response to karrikin	GO:0080167
Os04g0550600	Os04t0550600-01	Strigolactone metabolic process; Strigolactone biosynthetic process	GO:1901600; GO:1901601
Os01g0746400	Os01t0746400-01	Strigolactone metabolic process; Strigolactone biosynthetic process	GO:1901600; GO:1901601
Os03g0203200	Os03t0203200-01	Strigolactone metabolic process; Strigolactone biosynthetic process	GO:1901600; GO:1901601
Os03g0203200	Os03t0203200-01	Strigolactone metabolic process; Strigolactone biosynthetic process	GO:1901600; GO:1901601
Os11g0587000	Os11t0587000-01	Strigolactone metabolic process; Strigolactone biosynthetic process	GO:1901600; GO:1901601
Os11g0587000	Os11t0587000-01	Strigolactone metabolic process; Strigolactone biosynthetic process	GO:1901600; GO:1901601
Os01g0935400	Os01t0935400-00	Strigolactone metabolic process; Strigolactone biosynthetic process	GO:1901600; GO:1901601
Os02g0625000	Os02t0625000-01	Response to strigolactone	GO:1902347

## Sheet: Z mays
Gene stable ID	Transcript stable ID	GO term	GO ID
Zm00001d012510	Zm00001d012510_T001	Response to karrikin	GO:0080167
Zm00001d046723	Zm00001d046723_T001	Response to karrikin	GO:0080167
Zm00001d002085	Zm00001d002085_T001	Response to karrikin	GO:0080167
Zm00001d047583	Zm00001d047583_T001	Response to karrikin	GO:0080167
Zm00001d042654	Zm00001d042654_T005	Response to karrikin	GO:0080167
Zm00001d001927	Zm00001d001927_T001	Response to karrikin	GO:0080167
Zm00001d033110	Zm00001d033110_T001	Response to karrikin	GO:0080167
Zm00001d006683	Zm00001d006683_T001	Response to karrikin	GO:0080167
Zm00001d018184	Zm00001d018184_T001	Response to karrikin	GO:0080167
Zm00001d027904	Zm00001d027904_T001	Response to karrikin	GO:0080167
Zm00001d001924	Zm00001d001924_T001	Response to karrikin	GO:0080167
Zm00001d049899	Zm00001d049899_T001	Response to karrikin	GO:0080167
Zm00001d038990	Zm00001d038990_T001	Response to karrikin	GO:0080167
Zm00001d036738	Zm00001d036738_T001	Response to karrikin	GO:0080167
Zm00001d036738	Zm00001d036738_T002	Response to karrikin	GO:0080167
Zm00001d011244	Zm00001d011244_T001	Response to karrikin	GO:0080167
Zm00001d018181	Zm00001d018181_T001	Response to karrikin	GO:0080167
Zm00001d037480	Zm00001d037480_T001	Response to karrikin	GO:0080167
Zm00001d029590	Zm00001d029590_T001	Response to karrikin	GO:0080167
Zm00001d043490	Zm00001d043490_T001	Response to karrikin	GO:0080167
Zm00001d047335	Zm00001d047335_T001	Response to karrikin	GO:0080167
Zm00001d044136	Zm00001d044136_T001	Response to karrikin	GO:0080167
Zm00001d045458	Zm00001d045458_T001	Response to karrikin	GO:0080167
Zm00001d042192	Zm00001d042192_T001	Strigolactone metabolic process; Strigolactone biosynthetic process	GO:1901600; GO:1901601
Zm00001d042192	Zm00001d042192_T001	Strigolactone metabolic process; Strigolactone biosynthetic process	GO:1901600; GO:1901601
Zm00001d048146	Zm00001d048146_T001	Strigolactone metabolic process; Strigolactone biosynthetic process	GO:1901600; GO:1901601
Zm00001d043442	Zm00001d043442_T001	Strigolactone metabolic process; Strigolactone biosynthetic process	GO:1901600; GO:1901601
Zm00001d002736	Zm00001d002736_T001	Strigolactone metabolic process; Strigolactone biosynthetic process	GO:1901600; GO:1901601
Zm00001d028094	Zm00001d028094_T001	Strigolactone metabolic process; Strigolactone biosynthetic process	GO:1901600; GO:1901601
Zm00001d045944	Zm00001d045944_T007	Response to strigolactone	GO:1902347
Zm00001d045944	Zm00001d045944_T011	Response to strigolactone	GO:1902347
Zm00001d045944	Zm00001d045944_T002	Response to strigolactone	GO:1902347

## Sheet: S bicolor
Gene stable ID	Transcript stable ID	GO term	GO ID
SORBI_3001G035600	EER90629	Response to karrikin	GO:0080167
SORBI_3001G178100	KXG38083	Response to karrikin	GO:0080167
SORBI_3001G330000	EER92086	Response to karrikin	GO:0080167
SORBI_3001G330000	EER92086	Response to karrikin	GO:0080167
SORBI_3001G391200	EER94951	Response to karrikin	GO:0080167
SORBI_3001G482300	EER95395	Response to karrikin	GO:0080167
SORBI_3001G533900	EER95650	Response to karrikin	GO:0080167
SORBI_3001G533900	OQU93391	Response to karrikin	GO:0080167
SORBI_3002G320700	EER97310	Response to karrikin	GO:0080167
SORBI_3002G369600	EER99683	Response to karrikin	GO:0080167
SORBI_3003G229700	EES01127	Response to karrikin	GO:0080167
SORBI_3003G297400	EES03617	Response to karrikin	GO:0080167
SORBI_3003G337400	EES03803	Response to karrikin	GO:0080167
SORBI_3003G374100	EES01845	Response to karrikin	GO:0080167
SORBI_3006G239800	EES12965	Response to karrikin	GO:0080167
SORBI_3009G143100	EES19551	Response to karrikin	GO:0080167
SORBI_3009G230000	EES19938	Response to karrikin	GO:0080167
SORBI_3010G023400	EER87789	Response to karrikin	GO:0080167
SORBI_3010G194500	EER88662	Response to karrikin	GO:0080167
SORBI_3010G207100	EER90112	Response to karrikin	GO:0080167
SORBI_3001G465100	EER95314	Strigolactone metabolic process; Strigolactone biosynthetic process	GO:1901600; GO:1901601
SORBI_3001G465100	EER95314	Strigolactone metabolic process; Strigolactone biosynthetic process	GO:1901600; GO:1901601
SORBI_3003G418000	EES04177	Strigolactone metabolic process; Strigolactone biosynthetic process	GO:1901600; GO:1901601
SORBI_3003G293600	EES03597	Strigolactone metabolic process; Strigolactone biosynthetic process	GO:1901600; GO:1901601
SORBI_3005G168200	KXG28800	Strigolactone metabolic process; Strigolactone biosynthetic process	GO:1901600; GO:1901601
SORBI_3006G170300	OQU82092	Strigolactone metabolic process; Strigolactone biosynthetic process	GO:1901600; GO:1901601
SORBI_3001G465100	EER95314	Response to strigolactone	GO:1902347
SORBI_3010G138000	EER88355	Response to strigolactone	GO:1902347

## Sheet: Major homologues
Annotation	Arabidopsis thaliana	Triticum aestivum	Hordeum vulgare	Oryza sativa Japonica	Zea mays	Sorghum bicolor
KUF1	AT1G31350	TraesCS7A02G406900; TraesCS7B02G306900; TraesCS7D02G400500		Os06g0711700	Zm00001d014755	SORBI_3010G260700
MAX2 or D3	AT2G42620	TraesCS7A02G110500; TraesCS7B02G008400; TraesCS7D02G106000	HORVU7Hr1G023610	Os06g0154200	Zm00001d045313; Zm00001d036216	SORBI_3010G043000
DWARF14	AT3G03990	TraesCS4A02G046700; TraesCS4B02G258200; TraesCS4D02G258000	HORVU4Hr1G070070	Os03g0203200	Zm00001d028094; Zm00001d048146	SORBI_3001G465100
DLK2	AT3G24420	TraesCS1A02G119400; TraesCS1B02G138800; TraesCS1D02G120200	HORVU1Hr1G026570	Os05g0179900	Zm00001d037704; Zm00001d044382; Zm00001d039175	SORBI_3009G066000
KAI2	AT4G37470	TraesCS4A02G159200; TraesCS4B02G151300; TraesCS4D02G167400	HORVU0Hr1G040440	Os03g0437600; Os11g0384789	Zm00001d047335; Zm00001d029590; Zm00001d049899; Zm00001d011244	SORBI_3001G330000
SMAX1	AT5G57710	TraesCS7A02G287100; TraesCS7B02G183200; TraesCS7D02G291100	HORVU7Hr1G067950; HORVU6Hr1G083690	Os08g0250900	Zm00001d024187; Zm00001d050227; Zm00001d018335	SORBI_3004G325000; SORBI_3007G090900
